# Supplementary material for: Perceived sidedness and correlation to vertical movement asymmetries in young warmblood horses
Source: PLoS One. 2023 Jul 7;18(7):e0288043. doi: 10.1371/journal.pone.0288043 (PMC10328353; doi:10.1371/journal.pone.0288043)
Supplement: S1 Table — (XLSX) [file pone.0288043.s002.xlsx]

## Sheet: lat
Horse (anonymised)	LEFT observations preference test	RIGHT observations preference test	Laterality index	Strides Fore	Strides Hind	Mean stride duration	hdmax	hdmax_sd	hdmin	hdmin_sd	pdmax	pdmax_sd	pdmin	pdmin_sd	binomial test p-value	side preference according to binomial test	Total asymmetry score
1	5	11	37.5	31	32	0.8115625	1.543080967	4.94031824	0.49650971	5.368127693	-0.402048378	3.072418984	2.184283916	3.510380114	0.21	NO	3.60613
2	1	15	87.5	32	33	0.779117647	-6.758196575	6.768085952	2.915179878	9.699220197	0.714429388	3.956981262	5.106210512	2.826864664	0.00052	R	10.6573
4	8	7	-6.666666667	33	33	0.704393939	6.42355663	5.056183461	-25.06556664	9.376911876	5.291121164	2.130090268	-6.458046515	2.696773478	1.0	NO	27.4937
5	8	7	-6.666666667	25	28	0.75875	-1.762442474	8.088857637	4.111312752	6.897636434	-4.245444618	1.898669115	-0.005719964	2.621875715	1.0	NO	7.18804
7	0	15	100	30	30	0.7355	7.888817547	12.21466054	-6.55442112	10.24716302	-2.599406307	2.791985814	3.04254388	3.10503137	0.000061	R	12.8636
9	7	7	0	32	33	0.803030303	6.109287041	7.529478896	-5.414448247	5.813276595	1.077191699	2.446689433	-1.800678306	2.699084071	1.0	NO	8.63974
10	6	8	14.28571429	33	32	0.74	8.001313391	6.349852386	2.213149812	8.679417459	4.57844605	3.159931804	7.580478983	3.471728942	0.79	NO	17.2662
11	11	4	-46.66666667	34	34	0.772941176	0.719115768	7.899198718	-3.891896203	10.84575814	1.188631189	3.454617161	-0.195385888	5.218642248	0.12	NO	3.68952
12	5	10	33.33333333	27	29	0.725172414	-13.30291182	26.93214914	10.97526589	22.284971	1.365914597	3.337370499	7.812966879	3.536620588	0.30	NO	21.318
14	11	5	-37.5	28	28	0.748392857	-4.024316843	6.483672787	-15.54913235	8.037439407	-0.610482497	1.913748794	-0.199808879	2.004427807	0.21	NO	10.597
15	6	7	7.692307692	31	32	0.759375	-5.396141935	14.34479118	10.9749839	16.00485076	3.856267116	2.499659134	0.246333202	2.319749674	1.0	NO	12.2882
16	9	6	-20	36	36	0.795138889	3.831777578	6.058162181	4.125977036	6.581818101	6.492792331	3.958915858	-2.904697836	2.933345862	0.61	NO	13.3764
19	11	6	-29.41176471	28	29	0.787413793	-19.93595118	31.96094754	-13.04478589	18.42392099	-4.589639724	2.083345826	2.138400941	2.469637722	0.33	NO	23.2184
20	0	15	100	32	33	0.764090909	-10.98975764	11.28374307	-4.576566131	10.74664138	0.775905778	1.481416057	-1.393081782	2.425069225	0.000061	R	9.95215
22	5	10	33.33333333	34	34	0.686470588	8.028856118	9.745403227	-19.7445615	10.80624463	-6.298083165	4.225215972	1.975080584	3.706372794	0.30	NO	22.1599
23	10	6	-25	30	32	0.72625	-4.902909469	19.67933715	-12.24896546	22.8408553	-0.250289384	3.937648824	0.238876853	3.130782471	0.45	NO	9.0651
25	8	7	-6.666666667	38	39	0.722948718	-11.69101149	12.28685989	3.983874068	14.05294535	3.76118721	6.453170776	1.79797071	4.784005655	1.0	NO	13.3966
26	11	8	-15.78947368	23	23	0.792391304	-3.234142974	9.155017064	5.266462361	5.887745931	-2.724400057	3.093611875	4.137924413	3.364600254	0.65	NO	11.1126
27	4	11	46.66666667	31	32	0.796875	18.99281624	19.02944671	9.883762358	22.46652107	3.132980263	3.401446742	4.723107975	3.322071099	0.12	NO	22.2944
28	8	7	-6.666666667	30	32	0.72484375	-3.79690193	12.11081966	1.520256587	13.36093692	-3.597470383	3.591847655	2.389029584	3.637882467	1.0	NO	8.64508
30	9	6	-20	42	42	0.758571429	4.985685924	8.109077481	-3.261145371	10.04099861	-0.757837481	3.104895796	0.173412514	2.387383724	0.61	NO	5.05467
31	7	7	0	46	49	0.746428571	2.325888059	18.03589229	-17.29008919	23.0153798	7.152505031	6.71421489	-1.35177398	5.582278472	1.0	NO	18.3123
32	7	10	17.64705882	33	33	0.731212121	-3.906389091	12.93090423	-11.35105964	12.44382369	1.558613947	3.455533392	0.797024745	3.554634038	0.63	NO	9.98436
33	1	16	88.23529412	23	23	0.738695652	-10.01117127	14.43302749	1.873922913	12.86560919	-0.039247465	2.640973194	4.212251591	3.087384428	0.00027	R	10.194
21	7	7	0	30	33	0.776818182	0.561165423	19.28229761	-3.037372713	27.83148938	-0.645406912	2.752750471	1.868361171	3.484798836	1.0	NO	4.31304
29	0	15	100	41	43	0.807209302	-6.837088671	13.34846404	4.179831479	10.95851696	-2.162137025	2.317871885	1.960247608	3.118410716	0.000061	R	9.63084
8	10	13	13.04347826	34	36	0.788243243	6.959905491	8.580398881	1.50971855	6.969381639	1.316478431	3.505905544	-2.958192519	5.374215862	0.68	NO	8.50948
17	15	2	-76.47058824	32	32	0.7671875	-5.064041816	7.672156685	11.162151	3.858414285	-1.120799558	2.91705781	2.258078955	2.173430473	0.0024	L	11.492
13	6	16	45.45454545	26	29	0.763448276	0.940470154	6.118907777	-9.082643525	6.709032313	-4.071606372	3.093940644	1.18190543	2.895869609	0.052	NO	10.2651
6	12	9	-14.28571429	41	40	0.740365854	0.597396294	8.089636261	8.947367656	11.5076545	-1.265950659	4.349932478	-1.962733633	3.071896112	0.66	NO	8.00107
24	8	7	-6.666666667	29	29	0.717413793	-3.594295314	9.470401973	12.02777696	12.61171012	-4.016428076	2.950225437	-3.318470748	5.521623585	1.0	NO	15.1459
18	12	3	-60	21	28	0.795	0.867989705	14.08403872	0.555252162	7.581802108	3.949234828	10.03432066	3.828254493	3.084864721	0.035	L	8.48911
Abbreviations
L=left
R=right
sd=standard deviation
