# Supplementary material for: Perceived sidedness and correlation to vertical movement asymmetries in young warmblood horses
Source: PLoS One. 2023 Jul 7;18(7):e0288043. doi: 10.1371/journal.pone.0288043 (PMC10328353; doi:10.1371/journal.pone.0288043)
Supplement: S2 Table — (XLSX) [file pone.0288043.s003.xlsx]

## Sheet: surveys_2023
Horse	sex	File_serial	Date_LL	Surface	Measure	sidedness	hindleg	hindleg_which	stiff_side	stiff_neck	lead	Time	StridesF	StridesH	hdmax	hdmin	pdmax	pdmin	hdmax_sd	hdmin_sd	pdmax_sd	pdmin_sd	Total asymmetry score	Mean stride duration
1	Mare	1948	2018-05-14	Hard	1	Mild	NO	Na	RIGHT	RIGHT	EQ	1517	44	45	5.725448059	-4.451811162	-0.077599985	-1.386793931	10.00478464	12.75232532	6.853579737	5.004901338	6.553023527	0.725111111
1	Mare	1945	2018-08-20	Hard	2	None	NO	Na	LEFT	LEFT	EQ	843	35	36	-3.562023963	-15.63259874	-0.274571525	-2.40752679	10.72563711	10.91787429	4.290033578	6.687373573	12.27940967	0.717222222
1	Mare	1942	2018-12-03	Hard	3	None	NO	Na	RIGHT	NO	EQ	1542	27	32	-2.797682278	-0.152858022	0.083355315	0.699108656	7.122913732	8.491340624	4.78192446	3.765079384	2.257734122	0.7353125
2	Gelding	2172	2019-12-04	Soft	2	Mild	RIGHT	IN	LEFT	LEFT	EQ	925	32	33	-6.758196575	2.915179878	0.714429388	5.106210512	6.768085952	9.699220197	3.956981262	2.826864664	10.65732813	0.779117647
3	Mare	1921	2019-03-04	Hard	3	Severe	RIGHT	EQ	RIGHT	RIGHT	LEFT	833	39	41	-10.53770851	-9.364402069	0.589582537	3.29657208	6.002549576	8.789510786	2.74886796	4.926390855	13.83720991	0.766463415
4	Mare	1903	2018-08-21	Hard	1	Moderate	RIGHT	EQ	RIGHT	NO	NA	1019	30	30	-15.70339977	-6.371858767	-0.98223759	0.466802317	10.23833833	12.06278925	3.793938252	3.537616827	12.48666917	0.711166667
4	Mare	1900	2018-12-03	Hard	2	Severe	NA	NA	RIGHT	RIGHT	EQ	1312	37	36	-3.980842889	0.780917646	-3.705259244	-1.383612375	9.693892155	10.63832251	4.166498827	3.669692757	7.469751887	0.808108108
5	Mare	1097	2018-11-16	Hard	1	Mild	LEFT	OUT	NO	NO	RIGHT	904	32	34	-0.581890953	-30.78231197	0.316008596	-7.67827605	12.88428674	25.24412404	2.68888232	5.511415445	23.67638611	0.693571429
5	Mare	1094	2019-02-11	Soft	2	Mild	LEFT	OUT	NO	NO	EQ	1512	64	73	7.813468045	1.674587266	-1.335258833	-5.792958584	12.36978422	24.25052744	3.82447046	4.155063595	11.87224507	0.75722973
5	Mare	1091	2019-05-20	Hard	3	Mild	LEFT	OUT	NO	NO	RIGHT	848	34	34	-0.217413138	5.905152597	-0.523941225	-4.342310615	20.10641883	27.77622931	3.144707069	3.623795866	7.927534707	0.758529412
6	Gelding	24	2018-10-16	Hard	1	NA	NA	NA	NA	NA	EQ	1309	43	43	2.878502495	-1.646183742	2.084885295	0.302239605	8.817259253	8.136588822	3.095392689	4.42510616	4.649468019	0.729651163
6	Gelding	1076	2019-01-14	Soft	2	NA	NA	NA	NA	NA	EQ	1056	37	35	11.56761701	2.574304849	1.011915851	-1.416492815	6.490455496	6.356502735	2.222641327	2.623603341	9.499369594	0.781710526
6	Gelding	1073	2019-04-26	Hard	3	None	NO	Na	NO	NO	EQ	1040	27	27	8.257988433	-10.59700122	2.679287689	-0.384101759	9.112110611	10.6406644	3.647637966	5.55074801	12.49088428	0.696481481
7	Gelding	1602	2019-04-19	Soft	2	Moderate	LEFT	OUT	RIGHT	RIGHT	EQ	1231	42	43	-0.171621226	-2.28106876	1.553394251	-1.286676395	8.223038188	4.835157498	5.453013109	4.616252364	4.066415639	0.741022727
7	Gelding	1597	2019-07-03	Soft	3	Moderate	LEFT	OUT	RIGHT	RIGHT	EQ	1132	32	32	-3.733296184	-4.423799484	-0.794732156	-4.744733141	7.634442943	9.543800831	3.471888506	3.993134166	9.618013132	0.72453125
7	Gelding	2160	2018-12-27	Soft	1	Mild	NO	Na	RIGHT	RIGHT	EQ	1358	37	38	0.789239327	-3.36323173	3.365942599	-1.484955997	6.6727987	5.583762513	2.924654598	2.556740186	6.927134125	0.758552632
8	Gelding	1121	2018-10-16	Hard	1	NA	NA	NA	NA	NA	EQ	1240	37	37	-3.473034749	-0.228977038	1.977536103	3.288787938	14.69721511	16.99874924	3.784629871	4.976519857	7.117329934	0.708783784
8	Gelding	1058	2019-01-14	Soft	2	NA	NA	NA	NA	NA	EQ	1026	34	33	-10.96711877	7.934229529	-1.878452058	-1.047809563	15.78142365	25.69735474	8.102783971	6.994591773	12.37693577	0.747058824
8	Gelding	1055	2019-04-26	Hard	3	None	NO	Na	NO	NO	EQ	1016	27	28	-13.28931073	12.93461736	3.568355225	6.543923939	16.70943718	10.93550873	3.663036462	5.193172016	23.22424321	0.698214286
9	Mare	1886	2018-05-15	Hard	1	Mild	LEFT	OUT	NO	NO	EQ	820	49	50	-4.915666402	-0.868101386	-2.6732894	2.395538914	9.617350112	9.290236252	2.984130033	3.240708921	7.960712208	0.7523
9	Mare	1883	2018-08-20	Hard	2	Mild	NO	Na	NO	NO	EQ	1529	37	38	-1.400599656	2.938968789	-1.914178683	0.905463358	5.942675863	9.318804219	2.741464197	2.541272321	4.989426264	0.774078947
9	Mare	1880	2018-12-03	Hard	3	Mild	LEFT	OUT	NO	NO	EQ	1110	43	45	2.45622237	-1.835352644	-1.161433313	2.069107789	11.84467671	8.436789059	3.989250127	4.43781382	5.37632861	0.816
11	Mare	1046	2019-02-11	Soft	1	None	NO	Na	NO	NO	EQ	1030	31	31	5.103505943	-8.307728474	0.850820674	4.268807511	10.24613725	7.277130245	3.259991032	4.027239309	11.82524539	0.692903226
11	Mare	1043	2019-08-26	Soft	2	None	NO	Na	NO	NO	EQ	1046	25	25	-1.538685805	-11.32446579	2.502638456	3.100473666	8.185155094	7.785411929	3.020686914	3.579823067	12.03468792	0.7146
12	Gelding	1028	2019-04-05	Soft	2	Moderate	RIGHT	EQ	NA	NA	NA	1139	37	40	7.81664227	-4.843489095	3.391202768	-5.209430483	10.25033212	10.11104596	2.993525692	3.835237023	14.93069893	0.763625
12	Gelding	1025	2019-07-11	Soft	3	Mild	RIGHT	IN	LEFT	LEFT	RIGHT	1124	27	27	3.18623397	-2.313272585	4.081262833	-1.855699919	7.054791565	5.446268593	2.208756645	3.626331693	8.68671603	0.760925926
13	Mare	1859	2018-08-20	Hard	2	Mild	RIGHT	IN	LEFT	NO	EQ	904	46	47	-1.901823093	-3.057336933	-1.1655567	-2.367315353	8.974443827	9.071951931	2.816088551	3.547139301	6.012452066	0.792553191
13	Mare	1856	2018-12-03	Hard	3	Mild	RIGHT	IN	LEFT	NO	EQ	1523	32	35	-3.978312194	-1.002188278	0.300449012	-0.474471716	5.792070817	10.82432869	3.29256371	4.160847737	3.265170964	0.771571429
14	Mare	1010	2018-11-29	Hard	2	NA	NA	NA	NA	NA	LEFT	943	26	27	3.588388819	4.526092131	2.968600152	5.250997556	11.1463389	18.0920225	2.666377512	3.946600614	12.27683818	0.740925926
14	Mare	1007	2019-03-15	Soft	3	Mild	NA	NA	RIGHT	RIGHT	LEFT	1158	34	38	6.791319865	-2.074587903	4.534324718	0.984586234	8.19618153	12.39772576	3.033393213	5.647417216	7.877276934	0.7025
15	Mare	2145	2019-12-04	Soft	1	Mild	NO	Na	LEFT	NO	EQ	1133	35	36	5.081163889	3.570545337	2.304213947	-2.182169242	11.66519323	14.2419301	2.042213899	2.726293785	8.812237802	0.689722222
16	Mare	1838	2018-08-20	Hard	1	Moderate	NA	NA	LEFT	LEFT	EQ	1552	42	42	5.884594981	-4.745634436	-2.937981764	4.514936548	10.40154498	11.01672281	3.957981212	4.883333216	12.76803302	0.754285714
17	Mare	980	2018-09-07	Soft	1	None	NA	NA	NA	NA	NA	1011	25	25	0.11193748	4.745524776	7.94093132	-0.017396406	12.88429543	15.27066985	4.019406072	8.07321238	10.38705885	0.746
17	Mare	979	2018-12-06	Soft	2	None	LEFT	OUT	NA	NO	RIGHT	1159	25	26	6.772801832	-6.551021776	8.838086	5.276549992	7.236522711	8.648251889	3.245542674	2.649596964	20.7765478	0.780576923
17	Mare	976	2019-04-03	Hard	3	Mild	LEFT	EQ	NO	NO	RIGHT	1013	23	24	-7.069947674	-4.116845774	0.760769794	1.641958975	10.64943115	14.07734038	3.576582323	3.567121328	7.996125493	0.791666667
18	Mare	2139	2018-09-08	Hard	1	None	RIGHT	IN	RIGHT	RIGHT	EQ	1143	27	27	-0.847496181	-10.91980204	1.781807885	3.412440199	8.867418101	6.790559483	3.132340773	2.685924625	11.07789719	0.745185185
18	Mare	1548	2019-01-19	Hard	2	Mild	RIGHT	IN	RIGHT	RIGHT	EQ	1028	21	22	0.968573462	-0.698293364	0.916323849	7.10930591	7.290438619	8.852090856	4.862150431	3.767373239	8.859063172	0.747727273
18	Mare	2136	2019-05-05	Hard	3	Mild	RIGHT	IN	NO	NO	EQ	1006	24	25	7.424235379	1.190172174	0.632628032	2.20943252	8.361538004	8.561151667	6.249631602	4.676763819	7.149264329	0.784
19	Gelding	256	2017-05-16	Hard	1	NA	NA	NA	NA	NA	NA	1733	24	24	-8.766023079	-1.902603888	0.834093373	1.559118346	15.07224304	13.67055849	2.688531166	2.5784434	7.727525202	0.756041667
19	Gelding	253	2017-08-09	Hard	2	Mild	LEFT	OUT	RIGHT	RIGHT	EQ	1836	27	27	0.497879446	5.543895467	0.006337169	-4.238152333	6.575652826	4.425166456	2.061826121	1.779431192	7.265376958	0.776851852
19	Gelding	1539	2017-11-13	Hard	3	Mild	NO	Na	RIGHT	RIGHT	LEFT	1928	26	26	-7.246871242	12.88449977	2.016520812	-0.140858177	6.626154905	12.2397422	2.783431853	2.576310499	12.22306449	0.761153846
20	Gelding	957	2019-03-15	Soft	2	NA	NA	NA	NA	NA	NA	1411	38	39	-10.05208474	-2.269793982	-2.957428389	5.919929946	5.219357011	9.65072402	4.019946406	4.335787189	15.03829769	0.76
21	Gelding	1684	2019-01-14	Hard	2	Mild	NA	NA	RIGHT	NO	EQ	1505	31	31	-3.3285253	-0.8997906	0.315221161	-1.375642435	13.38418131	15.5346836	9.221004649	5.115812944	3.805021547	0.807419355
21	Gelding	922	2019-03-26	Soft	3	Mild	RIGHT	OUT	LEFT	RIGHT	EQ	1029	40	40	-5.384766848	4.108566473	3.793792173	-1.292469685	9.321037969	7.327678095	5.173025445	3.923021652	9.832928518	0.760375
22	Mare	2121	2019-05-27	Soft	1	NA	NA	NA	NA	NA	NA	920	37	39	-3.518686759	-22.77475714	-0.22045425	0.634979038	13.65706074	16.51005195	3.500503817	3.326032164	14.00215524	0.752051282
22	Mare	2118	2019-09-13	Soft	2	NA	NO	Na	NA	NA	EQ	925	24	26	-8.704235988	-6.287941292	-2.15068501	3.614272065	7.78681774	11.95544337	3.085583021	4.994586893	13.26104572	0.759807692
25	Stallion	1512	2019-09-10	Hard	1	Mild	RIGHT	OUT	LEFT	LEFT	LEFT	1823	41	42	-15.44632088	3.050848261	0.942664613	4.427923533	14.46302216	17.49972672	2.521629906	3.077333723	14.61917271	0.721904762
25	Stallion	1509	2019-12-10	Hard	2	None	NO	Na	NO	NO	EQ	1736	42	49	-13.32940807	-5.794688071	0.773583593	6.788000357	14.43273955	23.71046042	2.648346478	3.162163073	17.12363202	0.744081633
25	Stallion	1506	2020-03-26	Hard	3	Mild	RIGHT	OUT	LEFT	RIGHT	EQ	1706	27	29	-13.30291182	10.97526589	1.365914597	7.812966879	26.93214914	22.284971	3.337370499	3.536620588	21.31797033	0.725172414
23	Mare	1492	2018-11-22	Hard	1	Mild	NA	NA	LEFT	NO	LEFT	1830	43	44	-3.88622336	1.724434054	-3.556260134	-0.378028289	6.579454607	10.10116351	2.482894691	2.52586043	6.73961713	0.703068182
23	Mare	1491	2019-03-13	Hard	2	Mild	NO	Na	NO	NO	EQ	1724	28	28	-16.72120625	-19.90084375	-1.136869411	0.323958291	11.00640082	15.61290024	2.532975457	2.706247159	19.7718527	0.679464286
24	Mare	1479	2018-09-04	Hard	1	None	NO	Na	RIGHT	NO	EQ	1630	32	32	8.948122069	-0.6998244	-3.880992456	1.447612801	8.625884216	14.31446487	2.254492093	2.432049015	10.15257849	0.68734375
24	Mare	1476	2018-11-22	Hard	2	Mild	NO	Na	RIGHT	NO	EQ	1918	33	24	-1.731469142	-3.660578945	-1.807472689	7.273043375	9.837075398	12.1547205	2.404810603	2.204657416	11.77654011	0.705441176
26	Mare	1455	2020-01-29	Hard	2	None	NO	Na	NO	NO	EQ	1602	41	42	-1.674594866	-7.877763378	-2.36571691	0.214231456	6.956207792	8.549642094	2.278963501	2.0237866	7.356127488	0.775238095
26	Mare	1452	2020-03-26	Hard	3	None	NO	Na	NO	NO	EQ	1743	29	28	0.015793683	-13.27651086	2.951219903	2.520740804	6.815771873	13.09762431	1.977422768	2.291213969	12.11811298	0.771551724
27	Mare	2091	2019-09-13	Soft	2	Mild	RIGHT	OUT	NO	NO	LEFT	1126	27	27	13.31095615	-1.336115337	2.322225901	2.68992623	12.50353208	10.59616268	3.199514501	4.952931686	12.33568788	0.744074074
28	Mare	2103	2018-04-23	Hard	1	Mild	RIGHT	OUT	RIGHT	RIGHT	EQ	801	25	25	-2.656225404	-11.0027026	0.661530436	5.318402568	14.38952647	17.15143728	1.675733361	2.93355327	12.809397	0.7206
28	Mare	917	2018-10-11	Hard	3	Mild	RIGHT	IN	NO	NO	EQ	946	43	43	-6.295538214	-8.047171563	-0.523563475	9.008881953	14.23469249	16.53667856	2.363233626	3.265589525	16.70380032	0.721162791
29	Mare	1787	2018-12-03	Hard	2	NA	NA	NA	NA	NA	NA	1555	55	55	2.588443096	-3.65167319	7.818661029	-0.549546366	4.688139888	4.938199416	4.320039515	4.514573311	11.48826554	0.778363636
29	Mare	1784	2019-03-04	Hard	3	Mild	LEFT	IN	NO	NO	LEFT	852	44	45	7.756673541	10.35336181	6.826787516	-0.047106968	10.26192307	11.94718277	4.677514177	3.677220936	15.92891216	0.746521739
30	Mare	936	2019-03-01	Soft	2	None	NO	Na	LEFT	LEFT	EQ	1529	35	36	5.0577252	11.00988678	-1.663383492	-1.292888968	6.144491286	7.063547131	2.668868698	2.454553147	10.99007845	0.79
31	Mare	1769	2018-05-14	Hard	1	NA	NA	NA	NA	NA	NA	1327	28	28	-7.868096471	-4.017924946	3.651757232	3.674743829	11.47357272	20.69354837	5.350998656	5.385180663	13.26951177	0.749464286
31	Mare	1766	2018-08-20	Hard	2	NA	NA	NA	NA	NA	NA	1145	40	42	0.429662244	10.66409641	5.345651002	1.983322755	16.63690902	24.25053708	3.86244423	6.420172221	12.87585308	0.68047619
31	Mare	1763	2018-12-03	Hard	3	Mild	RIGHT	NA	NA	NA	NA	1355	39	42	-3.281697215	-3.641591818	2.749970738	3.35053728	10.25684418	15.45188751	4.246429427	3.599560345	9.562152535	0.795813953
32	Mare	896	2019-02-11	Soft	1	None	NO	Na	NO	YES	EQ	1130	45	45	3.907812927	-27.80018844	7.146812867	0.360898174	8.322480001	9.644226777	3.142854819	3.761657438	23.36171173	0.72076087
32	Mare	893	2019-08-26	Soft	2	None	NO	Na	NO	NO	EQ	1106	33	33	1.001410685	-20.08425188	3.178534492	-2.400985864	11.8894324	16.52769939	3.026292628	3.352993035	16.12235164	0.737727273
33	Gelding	878	2018-12-06	Soft	1	None	NO	Na	NO	NO	NA	1053	32	32	14.71657632	7.696922944	2.876110872	-10.75862038	9.206520926	8.912763307	4.959979471	5.260916961	24.84148088	0.650757576
33	Gelding	877	2019-04-03	Soft	2	Mild	NA	NA	NA	RIGHT	EQ	938	24	31	14.10027738	12.78347375	6.504722506	-6.232792929	46.79029178	42.06407934	5.175510495	5.802090146	26.179391	0.622121212
33	Gelding	874	2019-06-24	Soft	3	Mild	NO	Na	RIGHT	RIGHT	EQ	1748	40	38	18.09813999	14.99478183	3.466543232	1.49213576	7.595443878	14.63629073	4.234810957	4.176315109	21.5051399	0.594375
34	Mare	1757	2018-12-04	Hard	1	NA	NA	NA	NA	NO	EQ	827	49	46	-0.128832592	2.264386455	0.767059717	4.257646426	6.461878825	10.01573263	4.305882153	3.094122224	6.221315667	0.77509434
34	Mare	1754	2019-03-27	Hard	2	Mild	RIGHT	IN	RIGHT	RIGHT	LEFT	1724	58	44	-2.484291573	2.149082457	0.143303021	3.699100058	9.820379703	9.027491979	2.7629635	3.674756354	6.159090094	0.75295082
35	Mare	1131	2019-10-09	Hard	2	Severe	NO	Na	LEFT	LEFT	LEFT	1932	29	31	-8.098794793	10.69463682	-1.337381403	-0.987832003	11.96437974	10.19541724	2.676021557	2.379626999	11.72192922	0.787903226
36	Gelding	847	2018-09-07	Soft	1	None	LEFT	EQ	NO	NO	LEFT	1106	42	42	-0.680906321	6.281384738	-0.891179681	1.318940334	10.63881665	12.48099754	2.989918613	4.229501715	5.691265545	0.804285714
36	Gelding	844	2018-12-06	Hard	2	None	NO	Na	NO	NO	EQ	1124	27	27	-1.781289444	16.86150167	-0.324774317	2.761887518	8.650969413	9.415507358	2.197863975	2.191810665	12.40805739	0.800555556
36	Gelding	841	2019-04-03	Soft	3	Mild	RIGHT	IN	RIGHT	RIGHT	EQ	750	29	31	0.176115886	8.687319466	-0.786446025	3.642544726	10.13697129	9.961795292	3.277716871	3.332980953	8.860708427	0.791129032
38	Gelding	1428	2019-03-20	Hard	1	Mild	RIGHT	EQ	LEFT	LEFT	EQ	1917	39	43	-16.09246554	-12.73094319	-4.852080186	5.236873047	20.04729436	15.1555471	1.481867743	2.563644601	24.5006576	0.768953488
38	Gelding	1425	2019-06-26	Hard	2	Mild	RIGHT	EQ	NO	LEFT	EQ	1849	41	45	-12.6510035	9.321807751	-8.298717978	2.030587967	9.497046931	13.17682293	2.603998638	2.234320228	21.31571157	0.778444444
39	Gelding	1638	2018-07-09	Hard	1	Moderate	RIGHT	OUT	LEFT	LEFT	LEFT	1533	24	25	-4.806539717	-4.5661432	-0.244075752	-3.233814968	6.99971823	7.31030325	3.351095876	2.828693571	8.164232178	0.7826
39	Gelding	1623	2018-10-18	Hard	2	Mild	RIGHT	OUT	LEFT	NO	LEFT	1624	31	32	-6.121199184	-0.405909765	1.512434784	-2.275929113	4.742466508	5.556500906	2.29116573	2.212668853	7.051918371	0.81296875
40	Gelding	1413	2018-12-18	Hard	1	Mild	RIGHT	IN	NO	NO	EQ	1906	22	25	1.6756053	-1.741771902	1.179767888	2.354885844	8.165952972	8.816793562	2.541059324	3.704107712	5.243342333	0.7936
40	Gelding	1992	2019-03-18	Hard	2	Mild	LEFT	IN	NO	NO	EQ	1836	28	30	3.928297454	1.997773883	-1.365409918	1.694566963	8.075432979	10.88522904	2.91763794	2.90400001	6.023012549	0.7585
40	Gelding	1410	2019-06-03	Hard	3	Mild	NO	Na	LEFT	NO	RIGHT	1820	30	34	8.710431067	6.29615869	-1.740499709	1.746833194	7.224145344	3.691484768	3.007763294	2.743868812	10.99062778	0.781764706
41	Gelding	2082	2018-10-05	Hard	1	Mild	LEFT	IN	LEFT	LEFT	LEFT	1404	30	37	-5.014949213	6.950583403	0.023210626	0.974078446	10.31110701	10.48968333	6.353976829	7.997146262	6.98005538	0.678378378
41	Gelding	810	2019-01-04	Soft	2	Moderate	LEFT	EQ	LEFT	LEFT	RIGHT	1344	29	29	1.661583955	11.35267641	1.416925117	0.431160676	12.82571091	14.28136669	3.5310966	4.770643219	8.355215978	0.697241379
42	Gelding	1395	2018-12-05	Hard	1	Mild	RIGHT	OUT	NA	NA	EQ	1833	22	22	-12.75039791	-29.88533514	2.275618559	-1.080698768	33.65054411	30.95295202	2.240275659	4.211429527	24.67418385	0.744545455
42	Gelding	2079	2019-03-25	Hard	2	Mild	RIGHT	OUT	LEFT	LEFT	EQ	1747	18	21	14.11793444	10.68159522	1.81108767	-4.372225176	28.04326383	44.13084256	4.84045611	6.024142086	18.58307768	0.683571429
42	Gelding	1390	2019-06-05	Hard	3	Mild	RIGHT	OUT	LEFT	LEFT	RIGHT	1738	35	37	-18.22988083	-36.81487369	2.37291518	-5.489086514	28.71454277	36.40073221	2.166747129	4.438272722	35.38437895	0.73472973
43	Mare	1377	2018-09-11	Hard	1	None	NO	Na	NO	NO	EQ	1644	22	24	-21.80650295	-5.180151318	1.786666296	3.77210355	9.046421839	14.09837191	4.230380343	2.747112853	19.05209698	0.6864
43	Mare	1374	2018-12-18	Hard	2	None	NO	Na	NO	NO	LEFT	1703	29	30	-6.222596455	-14.7075644	-2.121519057	6.684148757	13.36835846	11.87557181	3.856868968	4.59098203	19.27074824	0.655833333
43	Mare	1371	2019-03-20	Hard	3	None	NO	Na	NO	NO	EQ	1721	26	27	-19.30036689	17.68287055	0.574379267	-0.092279648	17.05013779	14.48229737	8.377470728	6.252381024	19.15827763	0.659642857
44	Gelding	2067	2019-12-04	Soft	2	Mild	NO	Na	RIGHT	RIGHT	EQ	1050	38	39	-2.198695247	-9.14100035	-0.024684584	-2.27243501	5.149108923	5.64733048	4.387627036	5.485034425	7.966967393	0.750125
45	Mare	1353	2018-09-11	Hard	1	Mild	NO	Na	NO	NO	RIGHT	1929	38	29	-5.336946666	13.70669182	-0.695659863	2.734746469	13.57027093	16.96970975	4.775567825	5.045191513	12.95222557	0.709210526
45	Mare	1350	2018-12-13	Hard	2	Mild	RIGHT	OUT	NA	NA	RIGHT	1823	24	24	-4.890041525	-3.48094465	9.976653958	6.460421871	9.952830588	11.41032424	3.945256115	5.828548419	20.62256892	0.737916667
45	Mare	1347	2019-04-04	Hard	3	Moderate	RIGHT	OUT	NO	RIGHT	EQ	1916	25	26	-6.450164964	4.541681402	2.826789129	5.656357985	14.94586749	18.67625341	3.403184346	4.25230965	13.9790703	0.749038462
46	Gelding	773	2018-09-07	Soft	1	None	NO	Na	NO	NO	EQ	1141	51	55	-2.151038384	0.625224969	-5.881274673	-1.459663882	22.7336969	31.15441522	4.996791309	5.669651484	8.729070231	0.715446429
46	Gelding	768	2018-12-06	Soft	2	None	NO	Na	NA	NA	NA	1450	21	23	-5.861383757	-0.245717967	-3.480695874	-2.032649848	8.929049932	17.53700038	2.359757527	4.860934694	8.566896584	0.731956522
46	Gelding	765	2019-04-03	Soft	3	None	RIGHT	IN	NO	NO	EQ	853	28	19	-6.187001956	0.450190118	-6.820095632	-3.088556943	15.850506	29.90196546	3.684631808	3.904757559	13.22724861	0.731785714
47	Mare	1717	2018-08-21	Hard	1	None	NO	Na	NO	NO	EQ	810	25	25	12.48150568	-2.224101663	-8.64047384	-2.865211956	8.190903127	10.00426967	2.973030684	4.434452977	18.85848947	0.7542
47	Mare	1714	2018-12-03	Hard	2	Mild	LEFT	IN	RIGHT	RIGHT	EQ	1140	45	49	9.513544076	9.541643991	-8.423739869	1.350878993	10.92370294	10.70474624	3.166482212	3.338033954	19.3022129	0.758163265
48	Gelding	749	2019-01-14	Soft	2	Moderate	RIGHT	IN	RIGHT	NO	RIGHT	1251	54	58	-6.036533976	3.10094745	4.584943135	2.106268924	13.67515442	6.645942014	4.7458044	3.109955231	11.25995277	0.759836066
48	Gelding	744	2019-04-26	Hard	3	Moderate	NA	NA	RIGHT	RIGHT	RIGHT	1315	30	33	-6.073300933	9.91367255	5.424880091	3.517604717	7.107203478	11.17388195	2.503245445	2.482012082	16.93597155	0.727272727
48	Gelding	9	2018-10-10	Hard	1	Moderate	RIGHT	IN	RIGHT	RIGHT	RIGHT	1223	77	79	-4.512011252	2.330305466	3.661016602	3.126292564	11.21246356	12.24992667	3.373936954	3.826070582	10.20846753	0.685493827
49	Mare	724	2018-08-28	Hard	1	Mild	RIGHT	IN	LEFT	LEFT	RIGHT	1123	31	34	2.561977471	-2.629548732	2.723476174	-0.990193085	12.17061847	13.64094809	4.33091232	2.812110902	6.30943236	0.778088235
49	Mare	721	2018-11-29	Soft	2	None	NO	Na	NO	NO	EQ	832	30	30	5.373984133	-1.730733287	-0.169995938	-3.190077247	10.29462637	12.66961727	2.480373938	2.70188762	6.912431894	0.780333333
49	Mare	718	2019-03-15	Hard	3	Mild	LEFT	IN	LEFT	LEFT	EQ	1019	21	21	-0.0794074	2.4244221	-0.388666287	-1.757030543	6.676909264	8.432922496	2.440807076	3.700536215	3.39761158	0.856666667
50	Gelding	1329	2018-10-16	Hard	1	Mild	RIGHT	OUT	RIGHT	NO	LEFT	1727	41	41	-4.752214171	-31.46348744	1.525465783	-1.590856498	18.8209283	23.93334908	4.229220595	4.063856831	21.22417309	0.733658537
50	Gelding	1324	2019-01-17	Hard	2	Mild	LEFT	OUT	RIGHT	NO	NA	1859	34	34	-0.334114106	-4.624845594	4.297081924	-0.89663616	12.7875976	11.52693079	2.861646635	4.968106133	7.673197934	0.716029412
51	Gelding	2058	2019-03-19	Hard	1	Severe	NO	Na	RIGHT	RIGHT	EQ	1722	44	45	-1.176760859	0.513406827	2.361613915	-0.122544644	12.35368335	9.499669562	1.655014705	2.427875795	3.329242402	0.765222222
52	Mare	1278	2019-04-24	Hard	1	Mild	NO	Na	RIGHT	NA	EQ	2006	47	47	4.392547656	3.490750159	-3.548008402	-1.65211074	9.892340735	8.191428574	2.273680935	2.499742302	9.14176805	0.69787234
52	Mare	2055	2019-10-09	Hard	2	Moderate	RIGHT	IN	RIGHT	RIGHT	EQ	1803	47	47	4.763420009	-2.371887098	-4.577699287	-2.389627601	7.63470204	8.873093343	2.741135363	2.677092591	10.53498044	0.699680851
53	Gelding	1702	2018-08-20	Hard	1	None	NO	Na	NA	NO	RIGHT	824	32	33	-3.542245972	-5.940161936	-1.909626891	2.255351209	11.80585079	7.375030158	3.346519117	4.831643646	8.906182054	0.752727273
53	Gelding	1699	2018-12-03	Hard	2	NA	NA	NA	NA	NA	NA	1335	30	28	-5.057484254	9.368323867	-1.828615996	4.626462132	6.365079356	5.946293539	3.399552382	3.039137318	13.66798219	0.810322581
53	Gelding	1696	2019-03-04	Hard	3	Mild	LEFT	OUT	LEFT	LEFT	NA	902	31	31	0.679715023	3.384388897	1.57312562	3.940231026	6.226060542	6.943309486	3.925577169	4.675987599	7.545408606	0.811060606
54	Gelding	1260	2019-01-22	Hard	1	None	RIGHT	OUT	NO	NO	EQ	1925	30	32	19.03315967	2.655432237	4.196616535	3.626924481	9.604909166	7.579197072	4.200481365	3.608146636	18.66783697	0.79171875
54	Gelding	1257	2019-04-17	Hard	2	None	RIGHT	OUT	NO	NO	EQ	1844	22	23	10.30115057	13.95782534	-3.716466684	-0.514681961	13.31436873	17.72625526	3.876215295	2.680650745	16.3606366	0.776304348
54	Gelding	2026	2019-07-05	Hard	3	None	RIGHT	EQ	NO	NO	EQ	1643	36	39	13.62788352	6.415875236	1.739385541	1.635749282	13.16351757	8.855773943	4.019612999	4.252660076	13.3970142	0.748846154
55	Mare	1236	2019-03-28	Hard	1	Moderate	NA	NA	RIGHT	RIGHT	LEFT	1817	48	48	-0.115040875	4.931046404	1.798037618	5.018457014	12.13979111	18.6291685	3.174935615	2.944675606	9.339538271	0.7346875
55	Mare	1230	2019-10-17	Hard	3	Moderate	LEFT	IN	LEFT	LEFT	EQ	1841	32	32	1.992928598	4.497011375	4.165061597	4.585133708	12.16229649	13.43491725	2.877384132	3.67364227	11.99516529	0.72859375
30	Mare	2046	2018-12-02	Soft	1	None	NO	Na	LEFT	LEFT	EQ	1257	21	21	-1.553386943	2.484377905	-0.926868524	-1.412578771	12.76365102	11.54028677	4.237107028	4.97088005	4.358329719	0.772857143
56	Gelding	696	2019-09-13	Soft	2	Mild	NO	Na	LEFT	LEFT	LEFT	1329	25	25	-0.490363548	-7.040395612	-2.099222686	3.23846026	9.051446481	7.774819365	1.617554502	2.293464047	9.103062526	0.765
56	Gelding	693	2019-11-28	Soft	3	Moderate	NO	Na	LEFT	LEFT	LEFT	1115	22	24	3.485182909	-6.681954027	0.485739213	2.840978467	10.38673041	11.06624113	3.793983817	3.959422553	8.410286147	0.794375
56	Gelding	2037	2019-05-24	Soft	1	Mild	NO	Na	LEFT	LEFT	LEFT	1327	38	38	5.903618445	-3.151879661	-3.429499197	6.866388561	13.35253191	13.04761827	2.197810006	3.511537864	14.82363681	0.776973684
57	Gelding	2031	2018-12-27	Soft	1	Mild	RIGHT	IN	RIGHT	NO	EQ	1309	47	55	-3.119501791	-1.643851538	-0.631886801	0.844067078	26.88718522	28.91220854	3.795932682	3.965685659	3.857630544	0.771636364
57	Gelding	687	2019-04-19	Soft	2	None	NO	Na	NO	NO	EQ	1324	72	76	16.09248164	21.96913319	0.818326989	1.177596166	27.26291361	26.59368167	4.231212368	5.554561418	21.02673057	0.75
57	Gelding	682	2019-07-03	Soft	3	Mild	RIGHT	EQ	NO	NO	NA	1159	28	33	12.19691798	2.916271066	-5.430727442	-0.801222469	11.93691591	12.54135387	3.927925894	4.8240055	13.78854444	0.767575758
58	Mare	2022	2019-05-27	Soft	1	NA	NO	Na	RIGHT	RIGHT	EQ	1026	44	49	-2.103018402	0.494095048	-3.091796063	-1.550891373	13.36429778	13.62236713	3.749776062	4.132136664	5.941244161	0.708877551
58	Mare	2019	2019-09-13	Soft	2	Mild	NO	Na	LEFT	LEFT	EQ	959	38	39	4.025022113	-4.319347395	-5.772212062	2.709535613	18.16012867	22.94636241	5.511829957	4.377116542	12.65393243	0.66
58	Mare	2014	2020-02-11	Soft	3	None	NO	Na	LEFT	NO	EQ	953	32	38	3.401094688	20.16639913	-3.418231866	4.196713211	63.22944905	60.8487659	4.974630383	5.585595513	19.39869199	0.696315789
59	Mare	2007	2019-05-27	Soft	1	Mild	NO	Na	NA	NA	EQ	1138	28	34	11.57768001	-2.764797961	-3.474732226	3.326478375	13.69745033	16.17310107	2.305458603	3.72373055	13.97244959	0.709264706
59	Mare	2004	2019-09-13	Soft	2	NA	NA	NA	NA	NA	NA	1209	33	37	21.39733012	-3.398326467	-4.708952605	-2.660591643	21.06672193	18.48127801	3.811402196	3.759543968	19.76737254	0.710675676
59	Mare	2001	2019-12-04	Soft	3	Mild	NO	Na	NO	NA	EQ	1314	42	42	4.985685924	-3.261145371	-0.757837481	0.173412514	8.109077481	10.04099861	3.104895796	2.387383724	5.054665643	0.758571429
61	Mare	1212	2018-09-11	Hard	1	Mild	NO	Na	NO	NO	RIGHT	1737	40	43	4.717369263	-0.336496427	-1.521773756	-2.036790292	6.74514101	5.399464717	3.095606554	2.450371071	6.085496892	0.797906977
61	Mare	1209	2018-11-27	Hard	2	Mild	LEFT	OUT	NO	NO	RIGHT	1812	36	39	5.338102717	11.01982269	0.960128412	0.685265652	5.980357029	6.854055938	1.959784741	2.506403316	9.82435677	0.832820513
61	Mare	1989	2019-03-04	Hard	3	Mild	LEFT	OUT	NO	NO	RIGHT	1736	38	42	0.479662997	9.625462089	-4.666321952	-4.48284302	10.04730866	8.177222855	2.517981676	2.146198244	14.20172752	0.769166667
65	Mare	1186	2019-05-13	Hard	2	None	NO	Na	NO	NO	EQ	1719	28	29	1.008672357	0.225772186	-1.508494655	0.752724955	8.230031062	11.46932609	4.52931596	6.5337126	2.878441882	0.761034483
63	Gelding	616	2018-09-07	Soft	1	Moderate	RIGHT	OUT	LEFT	NO	RIGHT	914	26	25	5.873971842	-2.594991585	2.392397284	-6.802523818	5.748818353	6.642008718	4.282685843	4.287611198	13.42940282	0.753846154
63	Gelding	613	2018-12-06	Soft	2	Moderate	RIGHT	OUT	LEFT	NO	EQ	1258	24	26	13.64468604	5.056476163	3.00753735	-5.060018005	10.2913188	10.06592127	2.147635475	3.608115229	17.41813646	0.725961538
63	Gelding	1998	2019-04-04	Soft	3	Mild	RIGHT	OUT	RIGHT	NO	LEFT	1051	26	26	8.816604847	8.12821857	3.397976404	-3.92225276	6.96680057	5.516136145	2.787789382	3.487236943	15.79264087	0.733461538
64	Gelding	598	2018-08-28	Hard	1	Mild	NO	Na	NO	NO	EQ	1312	28	30	7.469430143	23.40683143	-1.279662555	-0.349382311	12.79147096	27.96419067	3.892787622	7.467726917	17.06717565	0.734
64	Gelding	595	2018-11-29	Hard	2	NA	NA	NA	NA	NA	NA	1043	26	28	8.062446862	-0.560280163	-0.228032026	-1.077597376	9.632122309	12.81615764	3.431180329	4.6099851	5.616992914	0.829285714
64	Gelding	592	2019-03-15	Soft	3	Mild	NO	Na	RIGHT	NO	EQ	1114	41	41	11.7443299	1.465028185	0.576480432	-1.539953079	11.98588166	10.68556718	3.634838807	4.334235127	8.721112555	0.826341463
66	Gelding	577	2018-12-06	Soft	1	Mild	RIGHT	OUT	LEFT	LEFT	LEFT	1356	30	30	11.01104431	-7.76892079	4.122025013	-2.300926977	5.676760443	5.250849448	2.596728031	2.17614218	15.81293454	0.787166667
66	Gelding	574	2019-04-03	Hard	2	Moderate	RIGHT	OUT	RIGHT	RIGHT	EQ	1100	29	29	3.51407111	-4.637705914	2.94107001	-0.902389007	4.310551161	4.825439005	2.327019101	2.10562723	7.919347529	0.805
67	Gelding	1644	2018-09-06	Hard	1	Mild	RIGHT	IN	RIGHT	NO	RIGHT	1425	24	26	-5.999226638	-10.80722499	1.459599077	3.916902362	9.44706358	10.52300502	3.838875609	4.253158029	13.77972725	0.718269231
67	Gelding	565	2019-03-26	Soft	3	Mild	RIGHT	EQ	RIGHT	LEFT	EQ	1055	67	69	-9.687724822	-9.599798169	-2.991116116	0.320113693	12.82470854	16.81430244	4.862434943	4.547965659	12.95499131	0.717214286
68	Mare	1173	2018-09-11	Hard	1	Mild	NA	NA	NA	NO	RIGHT	1832	25	26	-12.48424204	-8.89582155	1.261645388	2.061641315	8.704222471	8.73182197	2.972026371	2.512348612	14.0133185	0.717115385
68	Mare	1170	2018-11-27	Hard	2	Mild	NA	NA	RIGHT	RIGHT	RIGHT	1719	27	28	1.284429441	-4.635562289	1.647023345	2.538455382	10.61955885	6.58327893	3.0069962	2.376211918	7.145474592	0.757142857
68	Mare	1167	2019-03-20	Hard	3	Mild	LEFT	IN	RIGHT	RIGHT	LEFT	1814	29	29	-2.245514645	-9.743397966	-2.654939383	2.310915807	9.413318558	11.9494015	2.67174665	1.441218278	10.96031149	0.768793103
69	Mare	1641	2018-09-06	Hard	1	NA	NA	NA	NA	NA	NA	1505	37	37	-2.349646354	-1.772831005	-0.134816253	5.128375127	7.25044843	8.278563512	2.827279324	4.588903267	7.324430059	0.756216216
69	Mare	550	2019-03-26	Soft	3	Moderate	LEFT	IN	LEFT	NO	EQ	1125	46	49	-13.52534642	4.523713867	-1.580682127	-1.367167921	9.2724016	8.527698214	2.55902166	2.963755536	11.97238019	0.731734694
Abbreviations/explanations
Na=no perception or did not answer
EQ=equally; no difference between sides
